# Supplementary material for: Characterization of regional differences in resting-state fMRI with a data-driven network model of brain dynamics
Source: Sci Adv. 2023 Mar 17;9(11):eabq7547. doi: 10.1126/sciadv.abq7547 (PMC10022900; doi:10.1126/sciadv.abq7547)
Supplement: Supplementary file 2 — Data S1 [file sciadv.abq7547_data_s1.zip]

Archive with 1 entries (1 files):
- abq7547_Data_S1.xlsx
