# Supplementary material for: Characterization of regional differences in resting-state fMRI with a data-driven network model of brain dynamics
Source: Sci Adv. 2023 Mar 17;9(11):eabq7547. doi: 10.1126/sciadv.abq7547 (PMC10022900; doi:10.1126/sciadv.abq7547)
Supplement: Supplementary file 2 — Data S1 [file sciadv.abq7547_data_s1.zip › abq7547_Data_S1.xlsx]

## Sheet: Sheet1
Area	Reference	Link
Area FG4 (FusG)	S. Bludau, C. Paquola, C. Schiffer, E. Upschulte, T. Dickscheid, and K. Amunts. Layer-specific distributions of segmented cells in Area FG4 (FusG) of BigBrain, EBRAINS, December 2021. doi: 10.25493/YVWP-9AQ	https://doi.org/10.25493/YVWP-9AQ
Area 4a (PreCG)	T. Dickscheid, S. Bludau, C. Paquola, C. Schiffer, E. Upschulte, and K. Amunts. Layer-specific distributions of segmented cells in Area 4a (PreCG) of BigBrain, EBRAINS, December 2021. doi: 10.25493/PV5Q-SFR	https://doi.org/10.25493/PV5Q-SFR
Area 7P (SPL)	T. Dickscheid, S. Bludau, C. Paquola, C. Schiffer, E. Upschulte, and K. Amunts. Layer-specific distributions of segmented cells in Area 7P (SPL) of BigBrain, EBRAINS, December 2021. doi: 10.25493/35K1-BTX	https://doi.org/10.25493/35K1-BTX
Area 44 (IFG)	T. Dickscheid, S. Bludau, C. Paquola, C. Schiffer, E. Upschulte, and K. Amunts. Layer-specific distributions of segmented cells in Area 44 (IFG) of BigBrain, EBRAINS, December 2021. doi: 10.25493/THE9-VQU	https://doi.org/10.25493/THE9-VQU
Area FG1 (FusG)	T. Dickscheid, S. Bludau, C. Paquola, C. Schiffer, E. Upschulte, and K. Amunts. Layer-specific distributions of segmented cells in Area FG1 (FusG) of BigBrain, EBRAINS, December 2021. doi: 10.25493/E1FY-2C4	https://doi.org/10.25493/E1FY-2C4
Area Fp1 (FPole)	T. Dickscheid, S. Bludau, C. Paquola, C. Schiffer, E. Upschulte, and K. Amunts. Layer-specific distributions of segmented cells in Area Fp1 (FPole) of BigBrain, EBRAINS, December 2021. doi: 10.25493/YFG8-3R7	https://doi.org/10.25493/YFG8-3R7
Area hOc1 (V1, 17, CalcS)	T. Dickscheid, S. Bludau, C. Paquola, C. Schiffer, E. Upschulte, and K. Amunts. Layer-specific distributions of segmented cells in Area hOc1 (V1, 17, CalcS) of BigBrain, EBRAINS, December 2021. doi: 10.25493/EVPC-MVH	https://doi.org/10.25493/EVPC-MVH
Area hOc2 (V2, 18)	T. Dickscheid, S. Bludau, C. Paquola, C. Schiffer, E. Upschulte, and K. Amunts. Layer-specific distributions of segmented cells in Area hOc2 (V2, 18) of BigBrain, EBRAINS, December 2021. doi: 10.25493/TMFG-6FQ	https://doi.org/10.25493/TMFG-6FQ
Area hOc3d (Cuneus)	T. Dickscheid, S. Bludau, C. Paquola, C. Schiffer, E. Upschulte, and K. Amunts. Layer-specific distributions of segmented cells in Area hOc3d (Cuneus) of BigBrain, EBRAINS, December 2021. doi: 10.25493/F781-V5J	https://doi.org/10.25493/F781-V5J
Area hOc4d (Cuneus)	T. Dickscheid, S. Bludau, C. Paquola, C. Schiffer, E. Upschulte, and K. Amunts. Layer-specific distributions of segmented cells in Area hOc4d (Cuneus) of BigBrain, EBRAINS, December 2021. doi: 10.25493/ZXQX-JKP	https://doi.org/10.25493/ZXQX-JKP
Area hOc5 (LOC)	T. Dickscheid, S. Bludau, C. Paquola, C. Schiffer, E. Upschulte, and K. Amunts. Layer-specific distributions of segmented cells in Area hOc5 (LOC) of BigBrain, EBRAINS, December 2021. doi: 10.25493/J4HZ-14X	https://doi.org/10.25493/J4HZ-14X
